# Supplementary material for: Interpreting Randomized Controlled Trials
Source: Cancers (Basel). 2023 Sep 22;15(19):4674. doi: 10.3390/cancers15194674 (PMC10571666; doi:10.3390/cancers15194674)
Supplement: Supplementary file 1 [file cancers-15-04674-s001.zip › Supplementary File S1.xlsx]

## Sheet: P-values
p-value	S-value	Bits of information against the tested hypothesis
0.05	4.32193	4

## Sheet: Confidence intervals
Confidence level (%)	S-value	Maximum bits of information against the values contained within the interval
95	4.32193	4

## Sheet: CI bits against the null
Point estimate	Lower confidence limit	Upper confidence limit	Confidence level (%)
0.81	0.7	0.94	95
Standard error (SE)	P-value for the null hypothesis	S-value	Bits of information against the null hypothesis
0.0752053	0.00511817	7.61016	8
