# Supplementary material for: Interpreting Randomized Controlled Trials
Source: Cancers (Basel). 2023 Sep 22;15(19):4674. doi: 10.3390/cancers15194674 (PMC10571666; doi:10.3390/cancers15194674)
Supplement: Supplementary file 1 [file cancers-15-04674-s001.zip › Supplementary File S2.xlsx]

## Sheet: Sheet1
Indifference limit for relative treatment effect reduction (%)	Lower bound of the CI for the main effect (overall cohort)	Upper bound of the CI for the main effect (overall cohort)
80	0.46	0.68
Indifference zone estimates:
Indifference limit for relative treatment effect increase (%)	Lower bound of the indifference zone	Upper bound of the indifference zone
125	0.368	0.85
